# Supplementary material for: Heat Capacities of α-, β-, and γ- Polymorphs of Glycine
Source: Molecules. 2024 Nov 14;29(22):5366. doi: 10.3390/molecules29225366 (PMC11596786; doi:10.3390/molecules29225366)
Supplement: Supplementary file 1 [file molecules-29-05366-s001.zip]

Archive with 1 entries (1 files):
- molecules-3304376-supplementary.pdf
